# Supplementary material for: The Impact of NAD Bioavailability on DNA Double-Strand Break Repair Capacity in Human Dermal Fibroblasts after Ionizing Radiation
Source: Cells. 2023 May 31;12(11):1518. doi: 10.3390/cells12111518 (PMC10252650; doi:10.3390/cells12111518)
Supplement: Supplementary file 1 [file cells-12-01518-s001.zip]

Archive with 1 entries (1 files):
- cells-2406101-supplementary.pdf
